# Supplementary material for: Common Variable Immune Deficiency and Pregnancy: Improving Outcomes Through Multidisciplinary Care
Source: J Clin Med. 2026 May 15;15(10):3810. doi: 10.3390/jcm15103810 (PMC13206869; doi:10.3390/jcm15103810)
Supplement: Supplementary file 1 [file jcm-15-03810-s001.zip]

Archive with 2 entries (2 files):
- File_S1_SearchStrategy.pdf
- File_S2_QualityAssessment.pdf
